# Supplementary material for: Effect of Fibrin Concentration on the In Vitro Production of Dermo-Epidermal Equivalents
Source: Int J Mol Sci. 2021 Jun 23;22(13):6746. doi: 10.3390/ijms22136746 (PMC8269027; doi:10.3390/ijms22136746)
Supplement: Supplementary file 1 [file ijms-22-06746-s001.zip]

Archive with 1 entries (1 files):
- ijms-1156827-supplementary.pdf
